# Supplementary material for: Changes in Hematologic Lab Measures Observed in Patients with Paroxysmal Nocturnal Hemoglobinuria Treated with C5 Inhibitors, Ravulizumab and Eculizumab: Real-World Evidence from a US Based EMR Network
Source: Hematol Rep. 2023 Apr 21;15(2):266–82. doi: 10.3390/hematolrep15020027 (PMC10123631; doi:10.3390/hematolrep15020027)
Supplement: Supplementary file 1 [file hematolrep-15-00027-s001.zip]

Archive with 2 entries (2 files):
- hematolrep-2226278-supplementary.pdf
- TriNetX Ms_TableS2 Codes.xlsx
